# Supplementary material for: Robust Laminated Anode with an Ultrathin Titanium Nitride Layer for High-Efficiency Top-Emitting Organic Light-Emitting Diodes
Source: Molecules. 2022 Sep 5;27(17):5723. doi: 10.3390/molecules27175723 (PMC9457887; doi:10.3390/molecules27175723)
Supplement: Supplementary file 1 [file molecules-27-05723-s001.zip]

Archive with 1 entries (1 files):
- molecules-1867827-supplementary.pdf
